# Supplementary material for: Factors Impacting the Reduction in Neophobia Prevalence in Phenylketonuria Patients
Source: Nutrients. 2024 Mar 7;16(6):768. doi: 10.3390/nu16060768 (PMC10975818; doi:10.3390/nu16060768)
Supplement: Supplementary file 1 [file nutrients-16-00768-s001.zip]

Archive with 1 entries (1 files):
- nutrients-2888355-supplementary.pdf
